# Supplementary material for: Metronidazole-Loaded Chitosan Nanoparticles with Antimicrobial Activity Against Clostridium perfringens
Source: Pharmaceutics. 2025 Feb 24;17(3):294. doi: 10.3390/pharmaceutics17030294 (PMC11944883; doi:10.3390/pharmaceutics17030294)
Supplement: Supplementary file 1 [file pharmaceutics-17-00294-s001.zip]

Archive with 1 entries (1 files):
- pharmaceutics-3408930-supplementary.pdf
